# Supplementary material for: Inspecting the Ribozyme Region of Hepatitis Delta Virus Genotype 1: Conservation and Variability
Source: Viruses. 2022 Jan 22;14(2):215. doi: 10.3390/v14020215 (PMC8877431; doi:10.3390/v14020215)
Supplement: Supplementary file 1 [file viruses-14-00215-s001.zip]

Archive with 1 entries (1 files):
- viruses-1547090-supplementary.pdf
